# Supplementary material for: NaV1.8 as Proarrhythmic Target in a Ventricular Cardiac Stem Cell Model
Source: Int J Mol Sci. 2024 Jun 2;25(11):6144. doi: 10.3390/ijms25116144 (PMC11172914; doi:10.3390/ijms25116144)
Supplement: Supplementary file 1 [file ijms-25-06144-s001.zip]

Archive with 1 entries (1 files):
- ijms-2923048-supplementary.pdf
